# Supplementary material for: Temporal perturbation of ERK dynamics reveals network architecture of FGF2/MAPK signaling
Source: Mol Syst Biol. 2019 Nov 19;15(11):e8947. doi: 10.15252/msb.20198947 (PMC6864398; doi:10.15252/msb.20198947)
Supplement: Supplementary file 4 — Code EV1 [file MSB-15-e8947-s004.zip]

Archive with 3 entries (2 files):
- ComputerCodeEV1/
- ComputerCodeEV1/EKAR_Tracking.cpproj
- ComputerCodeEV1/NS1_differentiation.cpproj
