# Supplementary material for: Temporal perturbation of ERK dynamics reveals network architecture of FGF2/MAPK signaling
Source: Mol Syst Biol. 2019 Nov 19;15(11):e8947. doi: 10.15252/msb.20198947 (PMC6864398; doi:10.15252/msb.20198947)
Supplement: Supplementary file 5 — CPpipelines [file MSB-15-e8947-s005.zip]

Archive with 8 entries (5 files):
- CPpipelines/
- CPpipelines/EKAR_Tracking.cpproj
- CPpipelines/NS1_differentiation.cpproj
- __MACOSX/
- __MACOSX/._CPpipelines
- __MACOSX/CPpipelines/
- __MACOSX/CPpipelines/._EKAR_Tracking.cpproj
- __MACOSX/CPpipelines/._NS1_differentiation.cpproj
