# Supplementary material for: Temporal perturbation of ERK dynamics reveals network architecture of FGF2/MAPK signaling
Source: Mol Syst Biol. 2019 Nov 19;15(11):e8947. doi: 10.15252/msb.20198947 (PMC6864398; doi:10.15252/msb.20198947)
Supplement: Supplementary file 6 — Source Data for Appendix [file MSB-15-e8947-s011.zip › Source_data_for_Appendix/README.txt]

Data accompanying: 
Blum et.al (2019) Temporal perturbation of Erk dynamics reveals network architecture of FGF2-MAPK signaling - Figure EV5 and Appendix Figures S1 and S2.

Data from growth factor validation experiments. PC-12 cells were stimulated with FGF-2 growth factor at 0.25, 2.5, 25, and 250 ng/ml.

Files:

Threee files make up a result from a single experimental condition with 3 growth factors:

*_ekar.csv.gz - gzip compressed file with single cells; columns:
	intensity_ekar - mean of the acceptor/donor ratio calculated per-pixel from the nuclear mask
	realtime - time in minutes
	group.idx - number of the group; allows to merge with metadata in *_grouping.csv file
	id - track id, unique across a single field of view
	fov - field of view

*_grouping.csv - relationship between group.idx and condition names

*_pulse.csv.gz - gzip compressed csv file with mean image intensity of the dextrane channel; columns:
	fov - field of view
	intensity_pulse - mean fluorescence intensity of the whole image
	realtime - time in minutes
	group.idx - number of the group; allows to merge with metadata in *_grouping.csv file

Conditions:

valid_mp_FGF_*.csv - multi-pulse stimulation with FGF-2 at 0.25, 2.5, 25, and 250 ng/ml. 
	The pulse-pause sequence is as follows: 3'-20'-30'-50'-5'-120'

valid_sp_FGF_*.csv - single 5' pulse stimulation with FGF-2 at 0.25, 2.5, 25, and 250 ng/ml.
