# Supplementary material for: Temporal perturbation of ERK dynamics reveals network architecture of FGF2/MAPK signaling
Source: Mol Syst Biol. 2019 Nov 19;15(11):e8947. doi: 10.15252/msb.20198947 (PMC6864398; doi:10.15252/msb.20198947)
Supplement: Supplementary file 6 — Source Data for Appendix [file MSB-15-e8947-s011.zip › Source_data_for_Appendix/valid_sp_FGF_grouping.csv]

group	group.idx
FGF 250 ng/ml 5min	1
FGF 25 ng/ml 5min	2
FGF 2.5 ng/ml 5min	3
FGF 0.25 ng/ml 5min	4
