# Supplementary material for: Temporal perturbation of ERK dynamics reveals network architecture of FGF2/MAPK signaling
Source: Mol Syst Biol. 2019 Nov 19;15(11):e8947. doi: 10.15252/msb.20198947 (PMC6864398; doi:10.15252/msb.20198947)
Supplement: Supplementary file 8 — Source Data for Figure 1 [file MSB-15-e8947-s006.zip › Source_data_for_Figure_1/noGF_grouping.csv]

group	group.idx
no GF	1
