# Supplementary material for: Temporal perturbation of ERK dynamics reveals network architecture of FGF2/MAPK signaling
Source: Mol Syst Biol. 2019 Nov 19;15(11):e8947. doi: 10.15252/msb.20198947 (PMC6864398; doi:10.15252/msb.20198947)
Supplement: Supplementary file 9 — Source Data for Figure 2 [file MSB-15-e8947-s007.zip]

Archive with 26 entries (23 files):
- Source_data_for_Figure_2/
- Source_data_for_Figure_2/README.txt
- Source_data_for_Figure_2/sp10_allGF_ekar.csv.gz
- Source_data_for_Figure_2/sp10_allGF_grouping.csv
- Source_data_for_Figure_2/sp10_allGF_pulse.csv.gz
- Source_data_for_Figure_2/sp3_allGF_ekar.csv.gz
- Source_data_for_Figure_2/sp3_allGF_grouping.csv
- Source_data_for_Figure_2/sp3_allGF_pulse.csv
- Source_data_for_Figure_2/sp3_allGF_pulse.csv.gz
- Source_data_for_Figure_2/sp60_allGF_ekar.csv.gz
- Source_data_for_Figure_2/sp60_allGF_grouping.csv
- Source_data_for_Figure_2/sp60_allGF_pulse.csv.gz
- __MACOSX/
- __MACOSX/._Source_data_for_Figure_2
- __MACOSX/Source_data_for_Figure_2/
- __MACOSX/Source_data_for_Figure_2/._README.txt
- __MACOSX/Source_data_for_Figure_2/._sp10_allGF_ekar.csv.gz
- __MACOSX/Source_data_for_Figure_2/._sp10_allGF_grouping.csv
- __MACOSX/Source_data_for_Figure_2/._sp10_allGF_pulse.csv.gz
- __MACOSX/Source_data_for_Figure_2/._sp3_allGF_ekar.csv.gz
- __MACOSX/Source_data_for_Figure_2/._sp3_allGF_grouping.csv
- __MACOSX/Source_data_for_Figure_2/._sp3_allGF_pulse.csv
- __MACOSX/Source_data_for_Figure_2/._sp3_allGF_pulse.csv.gz
- __MACOSX/Source_data_for_Figure_2/._sp60_allGF_ekar.csv.gz
- __MACOSX/Source_data_for_Figure_2/._sp60_allGF_grouping.csv
- __MACOSX/Source_data_for_Figure_2/._sp60_allGF_pulse.csv.gz
