# Supplementary material for: Temporal perturbation of ERK dynamics reveals network architecture of FGF2/MAPK signaling
Source: Mol Syst Biol. 2019 Nov 19;15(11):e8947. doi: 10.15252/msb.20198947 (PMC6864398; doi:10.15252/msb.20198947)
Supplement: Supplementary file 9 — Source Data for Figure 2 [file MSB-15-e8947-s007.zip › Source_data_for_Figure_2/sp3_allGF_grouping.csv]

group	group.idx
EGF 250 ng/ml 3min	1
EGF 25 ng/ml 3min	2
EGF 2.5 ng/ml 3min	3
EGF 0.25 ng/ml 3min	4
FGF 250 ng/ml 3min	5
FGF 25 ng/ml 3min	6
FGF 2.5 ng/ml 3min	7
FGF 0.25 ng/ml 3min	8
NGF 0.25 ng/ml 3min	9
NGF 2.5 ng/ml 3min	10
NGF 25 ng/ml 3min	11
NGF 250 ng/ml 3min	12
