# Supplementary material for: Temporal perturbation of ERK dynamics reveals network architecture of FGF2/MAPK signaling
Source: Mol Syst Biol. 2019 Nov 19;15(11):e8947. doi: 10.15252/msb.20198947 (PMC6864398; doi:10.15252/msb.20198947)
Supplement: Supplementary file 9 — Source Data for Figure 2 [file MSB-15-e8947-s007.zip › Source_data_for_Figure_2/sp3_allGF_pulse.csv]

fov	intensity_pulse	realtime	group.idx
0	0.0045261	0	1
0	0.00454182	2	1
0	0.00454658	4	1
0	0.00455057	6	1
0	0.00455394	8	1
0	0.00455699	10	1
0	0.00456277	12	1
0	0.00456721	14	1
0	0.00457549	16	1
0	0.00458451	18	1
0	0.00459246	20	1
0	0.00459907	22	1
0	0.00460265	24	1
0	0.00460325	26	1
0	0.00461059	28	1
0	0.00461885	30	1
0	0.00462833	32	1
0	0.00463599	34	1
0	0.00464635	36	1
0	0.00465539	38	1
0	0.00468636	40	1
0	0.00484358	42	1
0	0.044283	44	1
0	0.0556251	46	1
0	0.00517822	48	1
0	0.00475718	50	1
0	0.00473859	52	1
0	0.00474399	54	1
0	0.00475181	56	1
0	0.00475976	58	1
0	0.00477058	60	1
0	0.00477827	62	1
0	0.00478898	64	1
0	0.00479684	66	1
0	0.00478224	68	1
0	0.00478994	70	1
0	0.00479629	72	1
0	0.0048075	74	1
0	0.00481765	76	1
0	0.00482696	78	1
0	0.00483761	80	1
0	0.00484677	82	1
0	0.00485436	84	1
0	0.0048666	86	1
0	0.00487508	88	1
0	0.00488572	90	1
0	0.00489568	92	1
0	0.00490517	94	1
0	0.00491334	96	1
0	0.00492117	98	1
0	0.00493423	100	1
0	0.00494149	102	1
0	0.00494992	104	1
0	0.00495972	106	1
0	0.00496982	108	1
0	0.00498175	110	1
0	0.00499523	112	1
0	0.00500809	114	1
0	0.00501865	116	1
0	0.00502609	118	1
0	0.00503438	120	1
0	0.00504029	122	1
0	0.00504742	124	1
0	0.00505545	126	1
0	0.00506346	128	1
0	0.00507367	130	1
0	0.00508068	132	1
0	0.00508821	134	1
0	0.00509504	136	1
0	0.00510196	138	1
0	0.00510743	140	1
0	0.00511471	142	1
0	0.00511824	144	1
0	0.00512363	146	1
0	0.00513076	148	1
0	0.00513732	150	1
0	0.00514116	152	1
0	0.00514769	154	1
0	0.00515331	156	1
0	0.00515844	158	1
0	0.00516439	160	1
0	0.0051691	162	1
0	0.00517351	164	1
0	0.00517928	166	1
0	0.00518454	168	1
0	0.00519105	170	1
0	0.0051956	172	1
0	0.00520041	174	1
0	0.00520597	176	1
0	0.00521105	178	1
0	0.00521611	180	1
0	0.00522161	182	1
0	0.0052249	184	1
0	0.00523011	186	1
0	0.00523542	188	1
0	0.00523996	190	1
0	0.00524373	192	1
0	0.00524642	194	1
0	0.00524801	196	1
0	0.0052521	198	1
0	0.00525523	200	1
0	0.00504442	0	5
0	0.00556448	2	5
0	0.00500609	4	5
0	0.00555208	6	5
0	0.00558473	8	5
0	0.0055771	10	5
0	0.00557092	12	5
0	0.0051423	14	5
0	0.00559971	16	5
0	0.00560719	18	5
0	0.00563509	20	5
0	0.00564504	22	5
0	0.00557736	24	5
0	0.00551544	26	5
0	0.00567274	28	5
0	0.00568551	30	5
0	0.00569228	32	5
0	0.00572121	34	5
0	0.00561547	36	5
0	0.00539807	38	5
0	0.00565554	40	5
0	0.00604089	42	5
0	0.0442736	44	5
0	0.116775	46	5
0	0.00822102	48	5
0	0.00604411	50	5
0	0.00600932	52	5
0	0.00583561	54	5
0	0.00592881	56	5
0	0.00595075	58	5
0	0.00596364	60	5
0	0.00597817	62	5
0	0.00599722	64	5
0	0.00601097	66	5
0	0.00597742	68	5
0	0.00598895	70	5
0	0.005946	72	5
0	0.00546705	74	5
0	0.00599417	76	5
0	0.00601181	78	5
0	0.00603066	80	5
0	0.00603922	82	5
0	0.0059884	84	5
0	0.00596576	86	5
0	0.00547679	88	5
0	0.0060899	90	5
0	0.00613665	92	5
0	0.00623797	94	5
0	0.00616575	96	5
0	0.00624011	98	5
0	0.00622886	100	5
0	0.00547908	102	5
0	0.00607449	104	5
0	0.00616418	106	5
0	0.00616855	108	5
0	0.00617161	110	5
0	0.00619304	112	5
0	0.0062049	114	5
0	0.00618567	116	5
0	0.00609236	118	5
0	0.00620129	120	5
0	0.00621221	122	5
0	0.00613194	124	5
0	0.00623505	126	5
0	0.00650611	128	5
0	0.00625874	130	5
0	0.00561661	132	5
0	0.00628063	134	5
0	0.00616003	136	5
0	0.0061528	138	5
0	0.00620083	140	5
0	0.0063029	142	5
0	0.00622565	144	5
0	0.00647387	146	5
0	0.00633926	148	5
0	0.00630999	150	5
0	0.00590245	152	5
0	0.00647549	154	5
0	0.00661888	156	5
0	0.00622719	158	5
0	0.00622379	160	5
0	0.00575538	162	5
0	0.0062478	164	5
0	0.00625487	166	5
0	0.00627407	168	5
0	0.00633156	170	5
0	0.00638708	172	5
0	0.00638713	174	5
0	0.0062916	176	5
0	0.00639175	178	5
0	0.00640853	180	5
0	0.00842462	0	12
0	0.00846678	2	12
0	0.00854167	4	12
0	0.00862582	6	12
0	0.00868482	8	12
0	0.00873462	10	12
0	0.00877685	12	12
0	0.00882805	14	12
0	0.008857	16	12
0	0.00891903	18	12
0	0.00895689	20	12
0	0.00898536	22	12
0	0.00901469	24	12
0	0.00906949	26	12
0	0.00911236	28	12
0	0.00916936	30	12
0	0.00918504	32	12
0	0.0092268	34	12
0	0.00934281	36	12
0	0.00940429	38	12
0	0.00945061	40	12
0	0.00985898	42	12
0	0.102131	44	12
0	0.128688	46	12
0	0.0108283	48	12
0	0.00964766	50	12
0	0.00960274	52	12
0	0.00963277	54	12
0	0.00972686	56	12
0	0.00973667	58	12
0	0.00976319	60	12
0	0.00979083	62	12
0	0.00979751	64	12
0	0.00985149	66	12
0	0.00980392	68	12
0	0.0098184	70	12
0	0.00984478	72	12
0	0.00988291	74	12
0	0.00989837	76	12
0	0.00992615	78	12
0	0.00997158	80	12
0	0.00999658	82	12
0	0.0100115	84	12
0	0.0100354	86	12
0	0.0100671	88	12
0	0.0100878	90	12
0	0.0101132	92	12
0	0.0101448	94	12
0	0.0101734	96	12
0	0.0101815	98	12
0	0.0102021	100	12
0	0.0102275	102	12
0	0.0102429	104	12
0	0.0102668	106	12
0	0.0102808	108	12
0	0.0103081	110	12
0	0.010343	112	12
0	0.0103585	114	12
0	0.010402	116	12
0	0.0104006	118	12
0	0.0104159	120	12
0	0.0104241	122	12
0	0.0104618	124	12
0	0.0104725	126	12
0	0.0105394	128	12
0	0.0105563	130	12
0	0.0105681	132	12
0	0.0105463	134	12
0	0.0105673	136	12
0	0.0105638	138	12
0	0.0105885	140	12
0	0.010606	142	12
0	0.0106194	144	12
0	0.0106345	146	12
0	0.0106127	148	12
0	0.0106725	150	12
0	0.0106909	152	12
0	0.0106867	154	12
0	0.010724	156	12
0	0.0106167	158	12
0	0.0107316	160	12
0	0.0107514	162	12
0	0.0107517	164	12
0	0.0107841	166	12
0	0.0107932	168	12
0	0.0108066	170	12
0	0.0108202	172	12
0	0.0108495	174	12
0	0.0108554	176	12
0	0.0108816	178	12
0	0.010894	180	12
0	0.0109127	182	12
0	0.0108564	184	12
0	0.0108612	186	12
0	0.0107578	188	12
0	0.0107969	190	12
0	0.0109056	192	12
0	0.0109564	194	12
0	0.0109722	196	12
0	0.0108201	198	12
0	0.0110034	200	12
1	0.00453513	0	1
1	0.00455594	2	1
1	0.00456006	4	1
1	0.00456565	6	1
1	0.00456923	8	1
1	0.00457292	10	1
1	0.00457909	12	1
1	0.00458378	14	1
1	0.00459192	16	1
1	0.00459977	18	1
1	0.00460715	20	1
1	0.00461477	22	1
1	0.00461881	24	1
1	0.00462087	26	1
1	0.0046268	28	1
1	0.00463309	30	1
1	0.00464085	32	1
1	0.00465148	34	1
1	0.00465924	36	1
1	0.00466823	38	1
1	0.00470779	40	1
1	0.00487078	42	1
1	0.0495904	44	1
1	0.0563422	46	1
1	0.00500761	48	1
1	0.00474452	50	1
1	0.00474332	52	1
1	0.00475271	54	1
1	0.00476147	56	1
1	0.00477395	58	1
1	0.00478379	60	1
1	0.00479055	62	1
1	0.00480235	64	1
1	0.00480758	66	1
1	0.00479206	68	1
1	0.00479829	70	1
1	0.00480609	72	1
1	0.00481612	74	1
1	0.00482526	76	1
1	0.00483667	78	1
1	0.00484611	80	1
1	0.0048553	82	1
1	0.00486363	84	1
1	0.00487326	86	1
1	0.0048844	88	1
1	0.00489281	90	1
1	0.00490292	92	1
1	0.00491254	94	1
1	0.00492047	96	1
1	0.00492794	98	1
1	0.0049392	100	1
1	0.00494713	102	1
1	0.00495593	104	1
1	0.0049677	106	1
1	0.00497672	108	1
1	0.00498677	110	1
1	0.00500219	112	1
1	0.00501411	114	1
1	0.00502422	116	1
1	0.0050331	118	1
1	0.00503959	120	1
1	0.00504779	122	1
1	0.00505601	124	1
1	0.00506406	126	1
1	0.00507137	128	1
1	0.00508121	130	1
1	0.00508755	132	1
1	0.00509471	134	1
1	0.00510046	136	1
1	0.00510771	138	1
1	0.00511417	140	1
1	0.00512163	142	1
1	0.00512454	144	1
1	0.005132	146	1
1	0.00513778	148	1
1	0.00514403	150	1
1	0.00514775	152	1
1	0.00515352	154	1
1	0.00515864	156	1
1	0.00516574	158	1
1	0.00517147	160	1
1	0.00517471	162	1
1	0.00518029	164	1
1	0.00518696	166	1
1	0.00519319	168	1
1	0.00519927	170	1
1	0.00520274	172	1
1	0.00520738	174	1
1	0.00521323	176	1
1	0.00521807	178	1
1	0.00522305	180	1
1	0.00522708	182	1
1	0.00522947	184	1
1	0.0052344	186	1
1	0.00523974	188	1
1	0.0052446	190	1
1	0.00524731	192	1
1	0.00524874	194	1
1	0.00525597	196	1
1	0.00525975	198	1
1	0.00526364	200	1
1	0.00508009	0	5
1	0.00556534	2	5
1	0.00547664	4	5
1	0.00556512	6	5
1	0.00558045	8	5
1	0.00510663	10	5
1	0.00554965	12	5
1	0.00560882	14	5
1	0.00561822	16	5
1	0.00561904	18	5
1	0.00516373	20	5
1	0.00561753	22	5
1	0.00555161	24	5
1	0.00568396	26	5
1	0.00561198	28	5
1	0.00569035	30	5
1	0.00571563	32	5
1	0.00570554	34	5
1	0.00570814	36	5
1	0.00568045	38	5
1	0.00574126	40	5
1	0.00555094	42	5
1	0.0840266	44	5
1	0.120503	46	5
1	0.00598719	48	5
1	0.00595429	50	5
1	0.00591196	52	5
1	0.00593071	54	5
1	0.00594112	56	5
1	0.00584518	58	5
1	0.0059584	60	5
1	0.00587936	62	5
1	0.00588897	64	5
1	0.0059838	66	5
1	0.00596284	68	5
1	0.0058486	70	5
1	0.00597277	72	5
1	0.00591073	74	5
1	0.00592293	76	5
1	0.00599979	78	5
1	0.00592145	80	5
1	0.00600378	82	5
1	0.00538719	84	5
1	0.00543085	86	5
1	0.00604084	88	5
1	0.00606213	90	5
1	0.0062046	92	5
1	0.0062077	94	5
1	0.00619945	96	5
1	0.00621695	98	5
1	0.00617156	100	5
1	0.00601154	102	5
1	0.00612482	104	5
1	0.0061301	106	5
1	0.00615088	108	5
1	0.00616287	110	5
1	0.00617197	112	5
1	0.00617495	114	5
1	0.00608356	116	5
1	0.00529356	118	5
1	0.00619477	120	5
1	0.00607704	122	5
1	0.00621232	124	5
1	0.00622114	126	5
1	0.00641188	128	5
1	0.00622794	130	5
1	0.00607751	132	5
1	0.00613885	134	5
1	0.00564861	136	5
1	0.00616984	138	5
1	0.00626457	140	5
1	0.0062767	142	5
1	0.00626522	144	5
1	0.00622677	146	5
1	0.00628272	148	5
1	0.00615947	150	5
1	0.00630018	152	5
1	0.0065456	154	5
1	0.00655161	156	5
1	0.00628801	158	5
1	0.00629019	160	5
1	0.00628948	162	5
1	0.00628372	164	5
1	0.00630898	166	5
1	0.00627288	168	5
1	0.0061346	170	5
1	0.00622306	172	5
1	0.00633147	174	5
1	0.00634358	176	5
1	0.00633597	178	5
1	0.00635652	180	5
1	0.00859668	0	12
1	0.00864748	2	12
1	0.00875006	4	12
1	0.00881995	6	12
1	0.00888703	8	12
1	0.00894277	10	12
1	0.00899761	12	12
1	0.00905167	14	12
1	0.00906742	16	12
1	0.00912024	18	12
1	0.00915689	20	12
1	0.0091958	22	12
1	0.00923471	24	12
1	0.00929217	26	12
1	0.00933061	28	12
1	0.00937251	30	12
1	0.00940471	32	12
1	0.00944101	34	12
1	0.00955186	36	12
1	0.00958049	38	12
1	0.00966523	40	12
1	0.010062	42	12
1	0.113715	44	12
1	0.129749	46	12
1	0.0104399	48	12
1	0.00974484	50	12
1	0.00974011	52	12
1	0.00977999	54	12
1	0.00986149	56	12
1	0.00989291	58	12
1	0.009908	60	12
1	0.00990955	62	12
1	0.0099607	64	12
1	0.00997115	66	12
1	0.00994782	68	12
1	0.00994625	70	12
1	0.00998569	72	12
1	0.0100176	74	12
1	0.0100519	76	12
1	0.0100788	78	12
1	0.0100983	80	12
1	0.0101231	82	12
1	0.0101697	84	12
1	0.0101739	86	12
1	0.0102071	88	12
1	0.0102412	90	12
1	0.0102623	92	12
1	0.0102891	94	12
1	0.0103019	96	12
1	0.010318	98	12
1	0.0103306	100	12
1	0.0103617	102	12
1	0.0103851	104	12
1	0.0104063	106	12
1	0.0104218	108	12
1	0.0104454	110	12
1	0.0104655	112	12
1	0.0104879	114	12
1	0.010519	116	12
1	0.0105314	118	12
1	0.0105554	120	12
1	0.0105772	122	12
1	0.0105825	124	12
1	0.0105924	126	12
1	0.0106705	128	12
1	0.0106924	130	12
1	0.0106952	132	12
1	0.0106796	134	12
1	0.0106905	136	12
1	0.0106986	138	12
1	0.0107258	140	12
1	0.0107208	142	12
1	0.0107459	144	12
1	0.0107426	146	12
1	0.0107579	148	12
1	0.0107935	150	12
1	0.0107861	152	12
1	0.0108304	154	12
1	0.0108308	156	12
1	0.010745	158	12
1	0.0108582	160	12
1	0.0108636	162	12
1	0.010883	164	12
1	0.0108813	166	12
1	0.0109013	168	12
1	0.0109115	170	12
1	0.0109273	172	12
1	0.0109399	174	12
1	0.0109478	176	12
1	0.0109868	178	12
1	0.0109983	180	12
1	0.0109825	182	12
1	0.0109534	184	12
1	0.0109467	186	12
1	0.0108728	188	12
1	0.0109179	190	12
1	0.0110107	192	12
1	0.0110436	194	12
1	0.0110673	196	12
1	0.0109065	198	12
1	0.0110785	200	12
2	0.00471616	0	1
2	0.00475138	2	1
2	0.00476014	4	1
2	0.00476742	6	1
2	0.00477606	8	1
2	0.00478265	10	1
2	0.00479048	12	1
2	0.00479648	14	1
2	0.00480885	16	1
2	0.00481924	18	1
2	0.0048282	20	1
2	0.00483682	22	1
2	0.00484262	24	1
2	0.00484588	26	1
2	0.0048535	28	1
2	0.00486357	30	1
2	0.00487154	32	1
2	0.00488063	34	1
2	0.00488961	36	1
2	0.00490113	38	1
2	0.00495869	40	1
2	0.00513201	42	1
2	0.0575406	44	1
2	0.0591317	46	1
2	0.00512191	48	1
2	0.0049803	50	1
2	0.00498201	52	1
2	0.00499044	54	1
2	0.00500082	56	1
2	0.00500932	58	1
2	0.00501667	60	1
2	0.00502423	62	1
2	0.00503358	64	1
2	0.00503518	66	1
2	0.00502059	68	1
2	0.00502803	70	1
2	0.00503804	72	1
2	0.00504717	74	1
2	0.00505741	76	1
2	0.00506765	78	1
2	0.00507707	80	1
2	0.00508562	82	1
2	0.00509666	84	1
2	0.0051049	86	1
2	0.00511556	88	1
2	0.00512308	90	1
2	0.00513381	92	1
2	0.00514388	94	1
2	0.00515173	96	1
2	0.00515867	98	1
2	0.00517141	100	1
2	0.00517841	102	1
2	0.00518563	104	1
2	0.00519817	106	1
2	0.00520791	108	1
2	0.00521787	110	1
2	0.00523261	112	1
2	0.00524366	114	1
2	0.00525552	116	1
2	0.00526336	118	1
2	0.0052706	120	1
2	0.00527801	122	1
2	0.00528448	124	1
2	0.0052928	126	1
2	0.0052998	128	1
2	0.00530847	130	1
2	0.00531562	132	1
2	0.00532231	134	1
2	0.00532879	136	1
2	0.00533703	138	1
2	0.00534167	140	1
2	0.00534815	142	1
2	0.00535326	144	1
2	0.00536017	146	1
2	0.00536498	148	1
2	0.00537156	150	1
2	0.00537594	152	1
2	0.00538088	154	1
2	0.00538832	156	1
2	0.0053945	158	1
2	0.00539917	160	1
2	0.00540291	162	1
2	0.00540767	164	1
2	0.00541448	166	1
2	0.00541974	168	1
2	0.00542484	170	1
2	0.00543008	172	1
2	0.00543298	174	1
2	0.0054399	176	1
2	0.00544595	178	1
2	0.0054485	180	1
2	0.00545406	182	1
2	0.00545828	184	1
2	0.0054634	186	1
2	0.00546509	188	1
2	0.00547206	190	1
2	0.00547666	192	1
2	0.00547888	194	1
2	0.00548526	196	1
2	0.00548887	198	1
2	0.00549229	200	1
2	0.00558739	0	5
2	0.00569366	2	5
2	0.00570217	4	5
2	0.00574436	6	5
2	0.00574254	8	5
2	0.00574344	10	5
2	0.00547432	12	5
2	0.00575895	14	5
2	0.00577928	16	5
2	0.00569394	18	5
2	0.00541292	20	5
2	0.00573441	22	5
2	0.00582085	24	5
2	0.00526618	26	5
2	0.00574802	28	5
2	0.00580824	30	5
2	0.00537575	32	5
2	0.00576375	34	5
2	0.00589001	36	5
2	0.00577348	38	5
2	0.0059376	40	5
2	0.00625015	42	5
2	0.111161	44	5
2	0.126532	46	5
2	0.00583991	48	5
2	0.00612242	50	5
2	0.00611189	52	5
2	0.00611097	54	5
2	0.0061269	56	5
2	0.00613741	58	5
2	0.0060503	60	5
2	0.00614889	62	5
2	0.00552727	64	5
2	0.00617799	66	5
2	0.00601585	68	5
2	0.00607553	70	5
2	0.00605105	72	5
2	0.00602771	74	5
2	0.00617188	76	5
2	0.00620029	78	5
2	0.00608493	80	5
2	0.00612067	82	5
2	0.0061151	84	5
2	0.00613909	86	5
2	0.0062157	88	5
2	0.00620521	90	5
2	0.00637859	92	5
2	0.00603266	94	5
2	0.00589804	96	5
2	0.00624882	98	5
2	0.00584771	100	5
2	0.00624296	102	5
2	0.00620146	104	5
2	0.0062989	106	5
2	0.00632846	108	5
2	0.00633603	110	5
2	0.00633489	112	5
2	0.00562093	114	5
2	0.00633819	116	5
2	0.00562623	118	5
2	0.0063651	120	5
2	0.00636625	122	5
2	0.00637035	124	5
2	0.00637643	126	5
2	0.00662587	128	5
2	0.00640473	130	5
2	0.00640033	132	5
2	0.00580433	134	5
2	0.00633144	136	5
2	0.00632971	138	5
2	0.00628926	140	5
2	0.00578161	142	5
2	0.00595307	144	5
2	0.00658878	146	5
2	0.00608779	148	5
2	0.00646771	150	5
2	0.00647349	152	5
2	0.00660624	154	5
2	0.0066359	156	5
2	0.00636758	158	5
2	0.00646356	160	5
2	0.00632654	162	5
2	0.00639263	164	5
2	0.00611925	166	5
2	0.00647704	168	5
2	0.00649502	170	5
2	0.00649008	172	5
2	0.00636813	174	5
2	0.00649664	176	5
2	0.00650381	178	5
2	0.00652127	180	5
2	0.0086424	0	12
2	0.00871483	2	12
2	0.00883303	4	12
2	0.00889105	6	12
2	0.00898213	8	12
2	0.00902086	10	12
2	0.0090693	12	12
2	0.00913007	14	12
2	0.0091531	16	12
2	0.00921593	18	12
2	0.00924201	20	12
2	0.00928989	22	12
2	0.00932899	24	12
2	0.00937706	26	12
2	0.00942943	28	12
2	0.00945249	30	12
2	0.00950342	32	12
2	0.00954464	34	12
2	0.00963398	36	12
2	0.00969173	38	12
2	0.00979066	40	12
2	0.010201	42	12
2	0.126073	44	12
2	0.134185	46	12
2	0.0103557	48	12
2	0.00986603	50	12
2	0.00986863	52	12
2	0.00990185	54	12
2	0.00999113	56	12
2	0.0100085	58	12
2	0.010019	60	12
2	0.0100478	62	12
2	0.0100665	64	12
2	0.0100849	66	12
2	0.0100538	68	12
2	0.0100773	70	12
2	0.0101111	72	12
2	0.0101233	74	12
2	0.0101565	76	12
2	0.0101754	78	12
2	0.0102235	80	12
2	0.010251	82	12
2	0.0102673	84	12
2	0.0102972	86	12
2	0.0103109	88	12
2	0.0103467	90	12
2	0.010363	92	12
2	0.0103839	94	12
2	0.0104265	96	12
2	0.0104279	98	12
2	0.0104598	100	12
2	0.0104591	102	12
2	0.0104939	104	12
2	0.0105117	106	12
2	0.010538	108	12
2	0.0105619	110	12
2	0.0105777	112	12
2	0.0105879	114	12
2	0.0106205	116	12
2	0.0106431	118	12
2	0.0106712	120	12
2	0.0106851	122	12
2	0.0107143	124	12
2	0.0107139	126	12
2	0.0107957	128	12
2	0.0107942	130	12
2	0.0107955	132	12
2	0.0108119	134	12
2	0.0108153	136	12
2	0.0108032	138	12
2	0.0108436	140	12
2	0.0108448	142	12
2	0.0108651	144	12
2	0.0108548	146	12
2	0.0108835	148	12
2	0.0109091	150	12
2	0.0109073	152	12
2	0.0109396	154	12
2	0.0109546	156	12
2	0.0108682	158	12
2	0.0109698	160	12
2	0.010981	162	12
2	0.0109887	164	12
2	0.0110104	166	12
2	0.0110031	168	12
2	0.0110239	170	12
2	0.0110406	172	12
2	0.0110566	174	12
2	0.0110653	176	12
2	0.0110767	178	12
2	0.0110993	180	12
2	0.0111108	182	12
2	0.0110701	184	12
2	0.0110648	186	12
2	0.010986	188	12
2	0.0110366	190	12
2	0.0111044	192	12
2	0.0111677	194	12
2	0.011172	196	12
2	0.0110045	198	12
2	0.0112092	200	12
3	0.00483105	0	1
3	0.00486835	2	1
3	0.00487648	4	1
3	0.00488451	6	1
3	0.00489111	8	1
3	0.00489875	10	1
3	0.00490607	12	1
3	0.00491411	14	1
3	0.00492299	16	1
3	0.00493337	18	1
3	0.00494301	20	1
3	0.00495194	22	1
3	0.00495543	24	1
3	0.00495886	26	1
3	0.00496618	28	1
3	0.00497249	30	1
3	0.00498107	32	1
3	0.00498922	34	1
3	0.00499756	36	1
3	0.00500778	38	1
3	0.00506863	40	1
3	0.00529498	42	1
3	0.0598916	44	1
3	0.0478849	46	1
3	0.00520658	48	1
3	0.00508436	50	1
3	0.00508575	52	1
3	0.00509276	54	1
3	0.00510027	56	1
3	0.00511093	58	1
3	0.0051188	60	1
3	0.00512627	62	1
3	0.00513493	64	1
3	0.00513287	66	1
3	0.00512502	68	1
3	0.00513077	70	1
3	0.005139	72	1
3	0.00514863	74	1
3	0.00515704	76	1
3	0.00516748	78	1
3	0.00517745	80	1
3	0.00518515	82	1
3	0.00519334	84	1
3	0.00520271	86	1
3	0.00521242	88	1
3	0.00522182	90	1
3	0.0052303	92	1
3	0.00523899	94	1
3	0.00524687	96	1
3	0.00525389	98	1
3	0.00526643	100	1
3	0.00527277	102	1
3	0.00527919	104	1
3	0.00529132	106	1
3	0.00529945	108	1
3	0.00531168	110	1
3	0.00532444	112	1
3	0.00533594	114	1
3	0.00534432	116	1
3	0.00535376	118	1
3	0.00536026	120	1
3	0.00536645	122	1
3	0.00537278	124	1
3	0.0053802	126	1
3	0.00538666	128	1
3	0.00539671	130	1
3	0.0054032	132	1
3	0.00540984	134	1
3	0.00541815	136	1
3	0.00542435	138	1
3	0.00542909	140	1
3	0.00543363	142	1
3	0.00543756	144	1
3	0.00544528	146	1
3	0.00545114	148	1
3	0.00545718	150	1
3	0.00546231	152	1
3	0.00546625	154	1
3	0.00547248	156	1
3	0.00547707	158	1
3	0.00548204	160	1
3	0.0054865	162	1
3	0.00549332	164	1
3	0.00549737	166	1
3	0.0055037	168	1
3	0.0055077	170	1
3	0.00551252	172	1
3	0.00551789	174	1
3	0.00552272	176	1
3	0.00552891	178	1
3	0.00553282	180	1
3	0.00553621	182	1
3	0.00554058	184	1
3	0.00554392	186	1
3	0.005548	188	1
3	0.00555326	190	1
3	0.00555823	192	1
3	0.00556085	194	1
3	0.00556678	196	1
3	0.00556986	198	1
3	0.00557362	200	1
3	0.00565978	0	5
3	0.00578658	2	5
3	0.00570778	4	5
3	0.00566669	6	5
3	0.00581992	8	5
3	0.00578649	10	5
3	0.00525369	12	5
3	0.00573478	14	5
3	0.00588455	16	5
3	0.00532321	18	5
3	0.00539324	20	5
3	0.00592	22	5
3	0.00582423	24	5
3	0.00587162	26	5
3	0.00591564	28	5
3	0.00596402	30	5
3	0.00595923	32	5
3	0.00597927	34	5
3	0.00591161	36	5
3	0.00537799	38	5
3	0.00610922	40	5
3	0.00555323	42	5
3	0.121416	44	5
3	0.117256	46	5
3	0.00645942	48	5
3	0.00607762	50	5
3	0.00621187	52	5
3	0.00564183	54	5
3	0.00623701	56	5
3	0.00623687	58	5
3	0.00559594	60	5
3	0.00616443	62	5
3	0.0062664	64	5
3	0.00613447	66	5
3	0.00615325	68	5
3	0.00616595	70	5
3	0.00626528	72	5
3	0.0060967	74	5
3	0.00613466	76	5
3	0.00618938	78	5
3	0.00628384	80	5
3	0.00630043	82	5
3	0.00632035	84	5
3	0.00632195	86	5
3	0.00631935	88	5
3	0.00622453	90	5
3	0.00646853	92	5
3	0.00581558	94	5
3	0.00645523	96	5
3	0.00596548	98	5
3	0.00585589	100	5
3	0.00628421	102	5
3	0.00624538	104	5
3	0.00629114	106	5
3	0.00642016	108	5
3	0.00635358	110	5
3	0.00607564	112	5
3	0.00633528	114	5
3	0.00644425	116	5
3	0.00630094	118	5
3	0.00645405	120	5
3	0.0059611	122	5
3	0.00634243	124	5
3	0.0064747	126	5
3	0.00604427	128	5
3	0.00641219	130	5
3	0.00640316	132	5
3	0.00651702	134	5
3	0.00651215	136	5
3	0.00651147	138	5
3	0.00645719	140	5
3	0.00649588	142	5
3	0.00654037	144	5
3	0.00667922	146	5
3	0.00644025	148	5
3	0.00644429	150	5
3	0.00656024	152	5
3	0.00671769	154	5
3	0.00680387	156	5
3	0.00590261	158	5
3	0.00653272	160	5
3	0.00655438	162	5
3	0.00655946	164	5
3	0.00655975	166	5
3	0.00648462	168	5
3	0.00657199	170	5
3	0.00578677	172	5
3	0.00600653	174	5
3	0.00660138	176	5
3	0.0066168	178	5
3	0.00595183	180	5
3	0.00899844	0	12
3	0.00911752	2	12
3	0.00921771	4	12
3	0.00929782	6	12
3	0.00935298	8	12
3	0.00941764	10	12
3	0.00946551	12	12
3	0.00951314	14	12
3	0.00955152	16	12
3	0.0096023	18	12
3	0.00965358	20	12
3	0.00968513	22	12
3	0.0097284	24	12
3	0.00976182	26	12
3	0.00982892	28	12
3	0.00985311	30	12
3	0.00988735	32	12
3	0.00993256	34	12
3	0.0100364	36	12
3	0.0100725	38	12
3	0.0102092	40	12
3	0.01064	42	12
3	0.135735	44	12
3	0.133589	46	12
3	0.010516	48	12
3	0.0102282	50	12
3	0.0102237	52	12
3	0.0102586	54	12
3	0.0103396	56	12
3	0.0103654	58	12
3	0.0103946	60	12
3	0.0104024	62	12
3	0.0104219	64	12
3	0.0104251	66	12
3	0.0104136	68	12
3	0.0104287	70	12
3	0.0104538	72	12
3	0.0104856	74	12
3	0.0105273	76	12
3	0.010544	78	12
3	0.0105666	80	12
3	0.0105818	82	12
3	0.0106106	84	12
3	0.0106385	86	12
3	0.010658	88	12
3	0.0106825	90	12
3	0.0107008	92	12
3	0.0107161	94	12
3	0.0107524	96	12
3	0.0107827	98	12
3	0.0107913	100	12
3	0.0108011	102	12
3	0.0108175	104	12
3	0.0108486	106	12
3	0.0108489	108	12
3	0.0108886	110	12
3	0.0109085	112	12
3	0.0109302	114	12
3	0.0109609	116	12
3	0.0109771	118	12
3	0.0109986	120	12
3	0.0110086	122	12
3	0.0110265	124	12
3	0.0110452	126	12
3	0.0110969	128	12
3	0.0111202	130	12
3	0.0111171	132	12
3	0.0111087	134	12
3	0.0111221	136	12
3	0.0111317	138	12
3	0.0111529	140	12
3	0.0111475	142	12
3	0.011167	144	12
3	0.0111562	146	12
3	0.011188	148	12
3	0.0112073	150	12
3	0.0112287	152	12
3	0.0112227	154	12
3	0.0112696	156	12
3	0.0112009	158	12
3	0.0112778	160	12
3	0.0112812	162	12
3	0.0112945	164	12
3	0.011318	166	12
3	0.0113228	168	12
3	0.0113215	170	12
3	0.0113533	172	12
3	0.0113406	174	12
3	0.0113705	176	12
3	0.0114001	178	12
3	0.0113889	180	12
3	0.0113913	182	12
3	0.0113667	184	12
3	0.011397	186	12
3	0.0112925	188	12
3	0.0113233	190	12
3	0.0113946	192	12
3	0.0114778	194	12
3	0.0114973	196	12
3	0.0113282	198	12
3	0.0114962	200	12
4	0.00466361	0	2
4	0.00468031	2	2
4	0.00468093	4	2
4	0.00468235	6	2
4	0.00468256	8	2
4	0.00468411	10	2
4	0.00468499	12	2
4	0.00468826	14	2
4	0.00469268	16	2
4	0.00469514	18	2
4	0.0047003	20	2
4	0.00470379	22	2
4	0.00470188	24	2
4	0.00469986	26	2
4	0.00470329	28	2
4	0.00470578	30	2
4	0.00470837	32	2
4	0.0047127	34	2
4	0.00471478	36	2
4	0.00471822	38	2
4	0.00475313	40	2
4	0.00462572	42	2
4	0.0398673	44	2
4	0.0292945	46	2
4	0.00481566	48	2
4	0.00475472	50	2
4	0.00475403	52	2
4	0.00475861	54	2
4	0.00476217	56	2
4	0.00476646	58	2
4	0.00477266	60	2
4	0.00477627	62	2
4	0.0047826	64	2
4	0.00478501	66	2
4	0.00477565	68	2
4	0.00477945	70	2
4	0.0047842	72	2
4	0.00479081	74	2
4	0.00479574	76	2
4	0.00480371	78	2
4	0.00480997	80	2
4	0.00481507	82	2
4	0.00482055	84	2
4	0.00482998	86	2
4	0.00483675	88	2
4	0.00484226	90	2
4	0.00484847	92	2
4	0.00485638	94	2
4	0.00486449	96	2
4	0.00487052	98	2
4	0.0048784	100	2
4	0.00488693	102	2
4	0.00489158	104	2
4	0.00490147	106	2
4	0.00491039	108	2
4	0.00492096	110	2
4	0.00493413	112	2
4	0.00494381	114	2
4	0.00495359	116	2
4	0.0049604	118	2
4	0.00496846	120	2
4	0.00497554	122	2
4	0.00498202	124	2
4	0.00498814	126	2
4	0.00499647	128	2
4	0.00500475	130	2
4	0.00501128	132	2
4	0.00501948	134	2
4	0.00502777	136	2
4	0.00503597	138	2
4	0.00504051	140	2
4	0.00504736	142	2
4	0.00505156	144	2
4	0.0050601	146	2
4	0.00506653	148	2
4	0.00507305	150	2
4	0.00507782	152	2
4	0.00508352	154	2
4	0.00509045	156	2
4	0.00509885	158	2
4	0.00510401	160	2
4	0.0051098	162	2
4	0.00511623	164	2
4	0.00512345	166	2
4	0.00512893	168	2
4	0.00513652	170	2
4	0.00514226	172	2
4	0.00514837	174	2
4	0.00515421	176	2
4	0.0051616	178	2
4	0.00516866	180	2
4	0.00517314	182	2
4	0.00517719	184	2
4	0.00518309	186	2
4	0.00518914	188	2
4	0.00519361	190	2
4	0.00519764	192	2
4	0.0052026	194	2
4	0.00520913	196	2
4	0.00521456	198	2
4	0.0052208	200	2
4	0.00617995	0	6
4	0.00598623	2	6
4	0.00630191	4	6
4	0.00618103	6	6
4	0.00632028	8	6
4	0.0057074	10	6
4	0.00633067	12	6
4	0.00624677	14	6
4	0.00619699	16	6
4	0.0063519	18	6
4	0.00636293	20	6
4	0.00635835	22	6
4	0.00577422	24	6
4	0.0061668	26	6
4	0.00629343	28	6
4	0.00639733	30	6
4	0.00639567	32	6
4	0.00641343	34	6
4	0.0059972	36	6
4	0.00643318	38	6
4	0.00585496	40	6
4	0.00665186	42	6
4	0.0976969	44	6
4	0.0342199	46	6
4	0.00609825	48	6
4	0.00656055	50	6
4	0.00654362	52	6
4	0.00651234	54	6
4	0.00635769	56	6
4	0.00638515	58	6
4	0.00654256	60	6
4	0.00656507	62	6
4	0.00603819	64	6
4	0.00658336	66	6
4	0.00656539	68	6
4	0.00660277	70	6
4	0.00659791	72	6
4	0.0064846	74	6
4	0.00661532	76	6
4	0.00661446	78	6
4	0.00661888	80	6
4	0.00664045	82	6
4	0.00658666	84	6
4	0.00663784	86	6
4	0.00664938	88	6
4	0.00656769	90	6
4	0.00677816	92	6
4	0.00681338	94	6
4	0.0066211	96	6
4	0.0068256	98	6
4	0.00666004	100	6
4	0.00671665	102	6
4	0.00675396	104	6
4	0.00675192	106	6
4	0.00677517	108	6
4	0.00621577	110	6
4	0.00666898	112	6
4	0.00681013	114	6
4	0.00682253	116	6
4	0.00613452	118	6
4	0.00668014	120	6
4	0.00624702	122	6
4	0.00674379	124	6
4	0.0068383	126	6
4	0.00702239	128	6
4	0.00689524	130	6
4	0.00611523	132	6
4	0.00692745	134	6
4	0.00693029	136	6
4	0.00681717	138	6
4	0.00692594	140	6
4	0.0067316	142	6
4	0.00682994	144	6
4	0.0070795	146	6
4	0.00623184	148	6
4	0.00685959	150	6
4	0.00615896	152	6
4	0.00708076	154	6
4	0.00711673	156	6
4	0.00650969	158	6
4	0.00697281	160	6
4	0.00683754	162	6
4	0.00697395	164	6
4	0.00698418	166	6
4	0.00690256	168	6
4	0.00701382	170	6
4	0.00701706	172	6
4	0.0062225	174	6
4	0.00633692	176	6
4	0.00704213	178	6
4	0.00705409	180	6
4	0.00889866	0	11
4	0.0089598	2	11
4	0.00904841	4	11
4	0.00910873	6	11
4	0.00915444	8	11
4	0.00919325	10	11
4	0.00922132	12	11
4	0.0092538	14	11
4	0.0092724	16	11
4	0.00929262	18	11
4	0.00931223	20	11
4	0.00934172	22	11
4	0.00936586	24	11
4	0.0093783	26	11
4	0.00941809	28	11
4	0.00943668	30	11
4	0.00946646	32	11
4	0.00949075	34	11
4	0.00957353	36	11
4	0.00959515	38	11
4	0.00975648	40	11
4	0.0105364	42	11
4	0.134139	44	11
4	0.059871	46	11
4	0.00996307	48	11
4	0.00970995	50	11
4	0.00969633	52	11
4	0.0097197	54	11
4	0.00978119	56	11
4	0.00977693	58	11
4	0.00978963	60	11
4	0.0097988	62	11
4	0.00982926	64	11
4	0.00981246	66	11
4	0.00980104	68	11
4	0.00981153	70	11
4	0.00983417	72	11
4	0.0098481	74	11
4	0.00987749	76	11
4	0.00989256	78	11
4	0.00991397	80	11
4	0.00992977	82	11
4	0.00996423	84	11
4	0.00999234	86	11
4	0.00999672	88	11
4	0.0100236	90	11
4	0.0100617	92	11
4	0.0100743	94	11
4	0.0100921	96	11
4	0.010126	98	11
4	0.0101346	100	11
4	0.0101576	102	11
4	0.0101631	104	11
4	0.0101787	106	11
4	0.0102084	108	11
4	0.0102341	110	11
4	0.0102591	112	11
4	0.0102846	114	11
4	0.0103121	116	11
4	0.0103338	118	11
4	0.0103457	120	11
4	0.0103617	122	11
4	0.0103749	124	11
4	0.0104011	126	11
4	0.0104612	128	11
4	0.0104937	130	11
4	0.010481	132	11
4	0.0104729	134	11
4	0.0105067	136	11
4	0.0104917	138	11
4	0.0105235	140	11
4	0.0105102	142	11
4	0.0105474	144	11
4	0.0105217	146	11
4	0.0105635	148	11
4	0.0105718	150	11
4	0.0106029	152	11
4	0.0105995	154	11
4	0.0106451	156	11
4	0.0105781	158	11
4	0.010662	160	11
4	0.0106878	162	11
4	0.0106761	164	11
4	0.0107093	166	11
4	0.0107283	168	11
4	0.0107129	170	11
4	0.010743	172	11
4	0.010748	174	11
4	0.0107659	176	11
4	0.010788	178	11
4	0.0107906	180	11
4	0.0108125	182	11
4	0.0107496	184	11
4	0.0108283	186	11
4	0.010734	188	11
4	0.0107563	190	11
4	0.0108688	192	11
4	0.0108775	194	11
4	0.0108997	196	11
4	0.010764	198	11
4	0.0109246	200	11
5	0.00477431	0	2
5	0.00478712	2	2
5	0.00478902	4	2
5	0.00479025	6	2
5	0.00478899	8	2
5	0.00479053	10	2
5	0.00479178	12	2
5	0.00479408	14	2
5	0.00479984	16	2
5	0.00480356	18	2
5	0.00480779	20	2
5	0.00481115	22	2
5	0.00480914	24	2
5	0.00480763	26	2
5	0.0048102	28	2
5	0.00481445	30	2
5	0.00481772	32	2
5	0.00482164	34	2
5	0.00482542	36	2
5	0.00483123	38	2
5	0.00486887	40	2
5	0.00474527	42	2
5	0.0398853	44	2
5	0.0353131	46	2
5	0.00493481	48	2
5	0.00486944	50	2
5	0.00487127	52	2
5	0.00487646	54	2
5	0.0048783	56	2
5	0.00488398	58	2
5	0.00488987	60	2
5	0.00489605	62	2
5	0.00490141	64	2
5	0.00490309	66	2
5	0.00489734	68	2
5	0.00490017	70	2
5	0.00490544	72	2
5	0.0049121	74	2
5	0.00491789	76	2
5	0.00492477	78	2
5	0.00493042	80	2
5	0.00493751	82	2
5	0.00494507	84	2
5	0.00495111	86	2
5	0.00495948	88	2
5	0.00496726	90	2
5	0.00497336	92	2
5	0.0049807	94	2
5	0.00499031	96	2
5	0.00499538	98	2
5	0.0050045	100	2
5	0.00501004	102	2
5	0.00501737	104	2
5	0.0050278	106	2
5	0.00503687	108	2
5	0.00504747	110	2
5	0.00506051	112	2
5	0.00507352	114	2
5	0.00508155	116	2
5	0.00508958	118	2
5	0.00509647	120	2
5	0.00510288	122	2
5	0.00510924	124	2
5	0.00511624	126	2
5	0.00512367	128	2
5	0.00513217	130	2
5	0.00513963	132	2
5	0.0051482	134	2
5	0.00515557	136	2
5	0.00516176	138	2
5	0.00516774	140	2
5	0.0051747	142	2
5	0.00517972	144	2
5	0.0051863	146	2
5	0.00519308	148	2
5	0.00519963	150	2
5	0.00520556	152	2
5	0.00520964	154	2
5	0.00521612	156	2
5	0.0052261	158	2
5	0.0052325	160	2
5	0.00523636	162	2
5	0.00524259	164	2
5	0.00525003	166	2
5	0.00525743	168	2
5	0.00526504	170	2
5	0.00527008	172	2
5	0.0052762	174	2
5	0.00528301	176	2
5	0.00528869	178	2
5	0.00529673	180	2
5	0.00530109	182	2
5	0.00530424	184	2
5	0.00531113	186	2
5	0.00531757	188	2
5	0.00532259	190	2
5	0.00532938	192	2
5	0.00533568	194	2
5	0.00534164	196	2
5	0.00534693	198	2
5	0.00535167	200	2
5	0.00524613	0	6
5	0.00528037	2	6
5	0.00580322	4	6
5	0.00581137	6	6
5	0.00574893	8	6
5	0.00582031	10	6
5	0.00550027	12	6
5	0.00584095	14	6
5	0.0058339	16	6
5	0.00584891	18	6
5	0.0057872	20	6
5	0.0058287	22	6
5	0.00587651	24	6
5	0.00589138	26	6
5	0.00533749	28	6
5	0.00581959	30	6
5	0.00589635	32	6
5	0.00591357	34	6
5	0.0059199	36	6
5	0.00592014	38	6
5	0.00597334	40	6
5	0.00624547	42	6
5	0.0991895	44	6
5	0.0440906	46	6
5	0.00614712	48	6
5	0.00604928	50	6
5	0.00604247	52	6
5	0.0059592	54	6
5	0.00542559	56	6
5	0.00592142	58	6
5	0.0060719	60	6
5	0.00607598	62	6
5	0.00598041	64	6
5	0.00538718	66	6
5	0.00607075	68	6
5	0.00597158	70	6
5	0.00607949	72	6
5	0.00608561	74	6
5	0.00552938	76	6
5	0.00607638	78	6
5	0.00609912	80	6
5	0.00600908	82	6
5	0.00611334	84	6
5	0.00585689	86	6
5	0.00568225	88	6
5	0.00614474	90	6
5	0.0062659	92	6
5	0.0056314	94	6
5	0.00628296	96	6
5	0.00618496	98	6
5	0.00625541	100	6
5	0.00618312	102	6
5	0.00619803	104	6
5	0.00621227	106	6
5	0.00612329	108	6
5	0.00614216	110	6
5	0.00609092	112	6
5	0.00627039	114	6
5	0.00613777	116	6
5	0.00628246	118	6
5	0.00628755	120	6
5	0.00629935	122	6
5	0.00597251	124	6
5	0.00621873	126	6
5	0.00601851	128	6
5	0.00562571	130	6
5	0.00635	132	6
5	0.0056712	134	6
5	0.00635947	136	6
5	0.00626551	138	6
5	0.00637967	140	6
5	0.00639425	142	6
5	0.00638738	144	6
5	0.00618999	146	6
5	0.00578022	148	6
5	0.0064105	150	6
5	0.00583968	152	6
5	0.00592311	154	6
5	0.00668366	156	6
5	0.00631351	158	6
5	0.00641531	160	6
5	0.0064058	162	6
5	0.00643709	164	6
5	0.00634014	166	6
5	0.00644985	168	6
5	0.00641412	170	6
5	0.006464	172	6
5	0.0063623	174	6
5	0.00647653	176	6
5	0.00649623	178	6
5	0.00648498	180	6
5	0.00892773	0	11
5	0.00899141	2	11
5	0.00908719	4	11
5	0.00915795	6	11
5	0.00920423	8	11
5	0.00925127	10	11
5	0.00929231	12	11
5	0.00932328	14	11
5	0.00933892	16	11
5	0.0093723	18	11
5	0.00940365	20	11
5	0.00943353	22	11
5	0.00947462	24	11
5	0.00949992	26	11
5	0.00953319	28	11
5	0.00956593	30	11
5	0.00959692	32	11
5	0.0096074	34	11
5	0.00971455	36	11
5	0.009733	38	11
5	0.00989706	40	11
5	0.0105495	42	11
5	0.139945	44	11
5	0.105484	46	11
5	0.0100276	48	11
5	0.00985417	50	11
5	0.00985207	52	11
5	0.0098895	54	11
5	0.00994518	56	11
5	0.00996322	58	11
5	0.00997475	60	11
5	0.00998517	62	11
5	0.00999708	64	11
5	0.0100056	66	11
5	0.0100007	68	11
5	0.0099907	70	11
5	0.0100237	72	11
5	0.0100637	74	11
5	0.010075	76	11
5	0.0101135	78	11
5	0.01012	80	11
5	0.0101424	82	11
5	0.0101723	84	11
5	0.0102113	86	11
5	0.0102301	88	11
5	0.0102533	90	11
5	0.0102737	92	11
5	0.0102903	94	11
5	0.0103195	96	11
5	0.010351	98	11
5	0.0103696	100	11
5	0.010397	102	11
5	0.0104204	104	11
5	0.0104364	106	11
5	0.0104506	108	11
5	0.0104762	110	11
5	0.0105062	112	11
5	0.0105409	114	11
5	0.010562	116	11
5	0.0105981	118	11
5	0.0106138	120	11
5	0.0106221	122	11
5	0.0106396	124	11
5	0.0106766	126	11
5	0.0107263	128	11
5	0.0107472	130	11
5	0.0107612	132	11
5	0.0107496	134	11
5	0.0107693	136	11
5	0.0107659	138	11
5	0.0108099	140	11
5	0.0108015	142	11
5	0.0108098	144	11
5	0.0107851	146	11
5	0.0108668	148	11
5	0.0108673	150	11
5	0.010882	152	11
5	0.0109156	154	11
5	0.0109171	156	11
5	0.0108697	158	11
5	0.0109647	160	11
5	0.0109769	162	11
5	0.0109835	164	11
5	0.0109992	166	11
5	0.0110145	168	11
5	0.0110203	170	11
5	0.011032	172	11
5	0.0110701	174	11
5	0.01106	176	11
5	0.0110952	178	11
5	0.0111053	180	11
5	0.0111192	182	11
5	0.0110485	184	11
5	0.011132	186	11
5	0.0110135	188	11
5	0.0110574	190	11
5	0.0111663	192	11
5	0.0111808	194	11
5	0.0112214	196	11
5	0.0110836	198	11
5	0.0112448	200	11
6	0.00461717	0	2
6	0.00462255	2	2
6	0.00462219	4	2
6	0.00462259	6	2
6	0.00462345	8	2
6	0.00462295	10	2
6	0.00462459	12	2
6	0.00462711	14	2
6	0.00463023	16	2
6	0.00463494	18	2
6	0.00463845	20	2
6	0.00464357	22	2
6	0.00464264	24	2
6	0.00464338	26	2
6	0.00464835	28	2
6	0.00465234	30	2
6	0.0046565	32	2
6	0.0046604	34	2
6	0.00466586	36	2
6	0.004674	38	2
6	0.00470564	40	2
6	0.00459803	42	2
6	0.0368958	44	2
6	0.039323	46	2
6	0.00485361	48	2
6	0.00472572	50	2
6	0.00472269	52	2
6	0.00472679	54	2
6	0.00473239	56	2
6	0.00473965	58	2
6	0.00474599	60	2
6	0.00475249	62	2
6	0.00475864	64	2
6	0.00476199	66	2
6	0.0047607	68	2
6	0.00476595	70	2
6	0.0047709	72	2
6	0.00477812	74	2
6	0.00478597	76	2
6	0.0047935	78	2
6	0.00480101	80	2
6	0.00480769	82	2
6	0.00481436	84	2
6	0.00482253	86	2
6	0.00483096	88	2
6	0.00483883	90	2
6	0.00484573	92	2
6	0.00485336	94	2
6	0.00486062	96	2
6	0.00486819	98	2
6	0.00487702	100	2
6	0.00488443	102	2
6	0.00489231	104	2
6	0.00490124	106	2
6	0.00491079	108	2
6	0.00492117	110	2
6	0.00493345	112	2
6	0.00494472	114	2
6	0.00495525	116	2
6	0.00496285	118	2
6	0.00496959	120	2
6	0.00497709	122	2
6	0.00498296	124	2
6	0.00499327	126	2
6	0.00499922	128	2
6	0.00500748	130	2
6	0.00501419	132	2
6	0.00502547	134	2
6	0.00503022	136	2
6	0.005038	138	2
6	0.00504381	140	2
6	0.00504954	142	2
6	0.00505571	144	2
6	0.00506308	146	2
6	0.00506978	148	2
6	0.00507608	150	2
6	0.00508228	152	2
6	0.00508854	154	2
6	0.00509529	156	2
6	0.00510468	158	2
6	0.0051098	160	2
6	0.00511589	162	2
6	0.00512251	164	2
6	0.00512993	166	2
6	0.00513644	168	2
6	0.00514058	170	2
6	0.00514679	172	2
6	0.00515385	174	2
6	0.00516062	176	2
6	0.00516805	178	2
6	0.0051753	180	2
6	0.00517923	182	2
6	0.00518397	184	2
6	0.00519055	186	2
6	0.0051966	188	2
6	0.00520214	190	2
6	0.00520796	192	2
6	0.00521239	194	2
6	0.00521902	196	2
6	0.00522441	198	2
6	0.00523013	200	2
6	0.00572797	0	6
6	0.00588791	2	6
6	0.00589953	4	6
6	0.00581849	6	6
6	0.00582076	8	6
6	0.00590961	10	6
6	0.00592983	12	6
6	0.0053267	14	6
6	0.00593197	16	6
6	0.00572331	18	6
6	0.00585934	20	6
6	0.00597301	22	6
6	0.00596771	24	6
6	0.00597842	26	6
6	0.00600248	28	6
6	0.00598681	30	6
6	0.00598872	32	6
6	0.00597449	34	6
6	0.00593462	36	6
6	0.00600569	38	6
6	0.0061501	40	6
6	0.00609123	42	6
6	0.100812	44	6
6	0.0679695	46	6
6	0.00611227	48	6
6	0.00611562	50	6
6	0.0061211	52	6
6	0.00613173	54	6
6	0.00613299	56	6
6	0.00613512	58	6
6	0.00607013	60	6
6	0.00615038	62	6
6	0.0061775	64	6
6	0.0055104	66	6
6	0.00617017	68	6
6	0.00603219	70	6
6	0.00617182	72	6
6	0.00539285	74	6
6	0.00595665	76	6
6	0.00611706	78	6
6	0.00613028	80	6
6	0.00606371	82	6
6	0.0061899	84	6
6	0.00620924	86	6
6	0.00623261	88	6
6	0.00561158	90	6
6	0.00626679	92	6
6	0.00625493	94	6
6	0.00574178	96	6
6	0.00569281	98	6
6	0.00628189	100	6
6	0.00629041	102	6
6	0.00588855	104	6
6	0.00632667	106	6
6	0.00634878	108	6
6	0.0063439	110	6
6	0.0062018	112	6
6	0.00627257	114	6
6	0.00624186	116	6
6	0.00625252	118	6
6	0.00638482	120	6
6	0.00630903	122	6
6	0.0063854	124	6
6	0.00661008	126	6
6	0.00656066	128	6
6	0.0064355	130	6
6	0.00628104	132	6
6	0.00646473	134	6
6	0.00578255	136	6
6	0.00648263	138	6
6	0.00650086	140	6
6	0.0063428	142	6
6	0.00639388	144	6
6	0.00664638	146	6
6	0.00640916	148	6
6	0.00640944	150	6
6	0.00653665	152	6
6	0.00679063	154	6
6	0.0064982	156	6
6	0.00644801	158	6
6	0.00652015	160	6
6	0.00654103	162	6
6	0.00654174	164	6
6	0.00587932	166	6
6	0.00655681	168	6
6	0.00639765	170	6
6	0.00659211	172	6
6	0.00658678	174	6
6	0.00658714	176	6
6	0.00648508	178	6
6	0.00623625	180	6
6	0.00912528	0	11
6	0.00917478	2	11
6	0.00925887	4	11
6	0.0093212	6	11
6	0.00938245	8	11
6	0.00941884	10	11
6	0.00943541	12	11
6	0.00947208	14	11
6	0.00950133	16	11
6	0.00951623	18	11
6	0.00955229	20	11
6	0.00958004	22	11
6	0.00962097	24	11
6	0.00965992	26	11
6	0.00967348	28	11
6	0.00970169	30	11
6	0.00974615	32	11
6	0.00976668	34	11
6	0.00987389	36	11
6	0.00990801	38	11
6	0.0100767	40	11
6	0.0105738	42	11
6	0.13332	44	11
6	0.130848	46	11
6	0.0102328	48	11
6	0.010025	50	11
6	0.010023	52	11
6	0.010061	54	11
6	0.0101356	56	11
6	0.0101483	58	11
6	0.0101533	60	11
6	0.0101863	62	11
6	0.0102052	64	11
6	0.0102195	66	11
6	0.0101987	68	11
6	0.0102024	70	11
6	0.0102322	72	11
6	0.0102732	74	11
6	0.0102805	76	11
6	0.010318	78	11
6	0.0103423	80	11
6	0.0103752	82	11
6	0.0104116	84	11
6	0.010423	86	11
6	0.0104608	88	11
6	0.0104753	90	11
6	0.010518	92	11
6	0.0105262	94	11
6	0.0105539	96	11
[truncated: 2,689 more rows]
