# Supplementary material for: Temporal perturbation of ERK dynamics reveals network architecture of FGF2/MAPK signaling
Source: Mol Syst Biol. 2019 Nov 19;15(11):e8947. doi: 10.15252/msb.20198947 (PMC6864398; doi:10.15252/msb.20198947)
Supplement: Supplementary file 10 — Source Data for Figure 3 [file MSB-15-e8947-s008.zip]

Archive with 12 entries (9 files):
- Source_data_for_Figure_3/
- Source_data_for_Figure_3/mp3-20_allGF_ekar.csv.gz
- Source_data_for_Figure_3/mp3-20_allGF_grouping.csv
- Source_data_for_Figure_3/mp3-20_allGF_pulse.csv.gz
- Source_data_for_Figure_3/README.txt
- __MACOSX/
- __MACOSX/._Source_data_for_Figure_3
- __MACOSX/Source_data_for_Figure_3/
- __MACOSX/Source_data_for_Figure_3/._mp3-20_allGF_ekar.csv.gz
- __MACOSX/Source_data_for_Figure_3/._mp3-20_allGF_grouping.csv
- __MACOSX/Source_data_for_Figure_3/._mp3-20_allGF_pulse.csv.gz
- __MACOSX/Source_data_for_Figure_3/._README.txt
