# Supplementary material for: Temporal perturbation of ERK dynamics reveals network architecture of FGF2/MAPK signaling
Source: Mol Syst Biol. 2019 Nov 19;15(11):e8947. doi: 10.15252/msb.20198947 (PMC6864398; doi:10.15252/msb.20198947)
Supplement: Supplementary file 11 — Source Data for Figure 4 [file MSB-15-e8947-s009.zip › Source_data_for_Figure_4/mp3-20_NaClO3_FGF_grouping.csv]

group	group.idx
FGF 2.5 ng/ml 0mM 3_20min	1
FGF 2.5 ng/ml 10mM 3_20min	2
FGF 2.5 ng/ml 25mM 3_20min	3
FGF 2.5 ng/ml 50mM 3_20min	4
FGF 250 ng/ml 0mM 3_20min	5
FGF 250 ng/ml 10mM 3_20min	6
FGF 250 ng/ml 25mM 3_20min	7
FGF 250 ng/ml 50mM 3_20min	8
