# Supplementary material for: Temporal perturbation of ERK dynamics reveals network architecture of FGF2/MAPK signaling
Source: Mol Syst Biol. 2019 Nov 19;15(11):e8947. doi: 10.15252/msb.20198947 (PMC6864398; doi:10.15252/msb.20198947)
Supplement: Supplementary file 12 — Source Data for Figure 5 [file MSB-15-e8947-s010.zip]

Archive with 10 entries (7 files):
- Source_data_for_Figure_5/
- Source_data_for_Figure_5/cells.csv.gz
- Source_data_for_Figure_5/metadata.csv.gz
- Source_data_for_Figure_5/README.txt
- __MACOSX/
- __MACOSX/._Source_data_for_Figure_5
- __MACOSX/Source_data_for_Figure_5/
- __MACOSX/Source_data_for_Figure_5/._cells.csv.gz
- __MACOSX/Source_data_for_Figure_5/._metadata.csv.gz
- __MACOSX/Source_data_for_Figure_5/._README.txt
