# Supplementary material for: Temporal perturbation of ERK dynamics reveals network architecture of FGF2/MAPK signaling
Source: Mol Syst Biol. 2019 Nov 19;15(11):e8947. doi: 10.15252/msb.20198947 (PMC6864398; doi:10.15252/msb.20198947)
Supplement: Supplementary file 12 — Source Data for Figure 5 [file MSB-15-e8947-s010.zip › Source_data_for_Figure_5/README.txt]

Data accompanying: 
Blum et.al (2019) Temporal perturbation of Erk dynamics reveals network architecture of FGF2-MAPK signaling - Figure 5

Data from differentiation experiments. PC-12 cells were stimulated with EGF, NGF, and FGF-2 growth factor
at sustained, 3', and 10' pulsing regimes. Each growth factor was applied at 0.25, 2.5, 25, and 250 ng/ml.
Negative control comprises cells in starve conditions. 

Files:

metadata.csv.gz - gzip compressed csv file with metadata; columns:
	ImageNumber - Number of the processed image; allows to merge with object data (column Image_ImageNumber in cells.csv.gz).
	Metadata_Well - Plate well.
	Metadata_Series - Field of view within the well.
	Metadata_Treat - Treatment type (starve, EGF, NGF, FGF).
	Metadata_Conc - Growth factor concetration (0, 0.25, 2.5, 25, 250).
	Metadata_Dur - Treatment duration (sustained, 3 min, 10 min).

cells.csv.gz - gzip compressed csv file with object data. columns:
	Image_ImageNumber - Number of the image; allows to merge with metadata file (column ImageNumber in metadata.csv.gz).
	Nuclei_ObjectNumber - Object number from image segmentation.
	Nuclei_Intensity_{Integrated, Mean}Intensity_imDAPIcorrBg - Integrated and mean fluorescence intensity per object in DAPI channel; 
		used to calculate object area and hence the diameter.
	Nuclei_Location_Center_{X,Y} - x and y position of the object in the field of view.
	CellsSoma_Neuron_NumberBranchEnds_imCellsSkel - The number of branch end-points, i.e, termini.
	CellsSoma_Neuron_NumberNonTrunkBranches_imCellsSkel - The number of non-trunk branches. Branches are the branchpoints that lie outside the seed objects.
	CellsSoma_Neuron_NumberTrunks_imCellsSkel - The number of trunks. Trunks are branchpoints that lie within the seed objects.
	CellsSoma_Neuron_TotalNeuriteLength_imCellsSkel - The length of all skeleton segments per neuron.
